# Supplementary material for: Repression of Carotenoid Accumulation by Nitrogen and NH4+ Supply in Carrot Callus Cells In Vitro
Source: Plants (Basel). 2021 Aug 31;10(9):1813. doi: 10.3390/plants10091813 (PMC8471744; doi:10.3390/plants10091813)
Supplement: Supplementary file 1 [file plants-10-01813-s001.zip › Supplementary Tables.xlsx]

## Sheet: Supplementary Table S1
Supplementary Table S1. Composition of Gamborg B5 and Murashige and Skoog (MS) media, and their modified variants, BI and R, respectively
	B5	BI	MS	R
Macroelements [mg/l]
KNO3	2500	2500	1900	1900
(NH4)2SO4	134	134	-	-
NH4NO3	-	-	1650	1650
CaCl2	113.23	113.23	332.02	332.02
MgSO4	121.56	121.56	180.54	180.54
NaH2PO4	130.44	130.44	-	-
KH2PO4	-	-	170	170
Microelements [mg/l]
CoCl2 · 6H2O	0.025	0.025	0.025	0.025
CuSO4 · 5H2O	0.025	0.025	0.025	0.025
FeNaEDTA	36.7	36.7	36.7	36.7
H3BO3	3	3	6.2	6.2
KI	0.75	0.75	0.83	0.83
MnSO4 · H2O	10	10	16.9	16.9
Na2MoO4 · 2H2O	0.25	0.25	0.25	0.25
ZnSO4 · 7H2O	2	2	8.6	8.6
Vitamins [mg/l]
Glycine	-	-	2	3
myo-Inositol	100	100	100	100
Nicotinic acid	1	1	0.5	0.5
Pyridoxine	1	1	0.5	0.5
Thiamine	10	10	0.1	0.1
Plant growth regulators [mg/l]
2,4-D	-	1	-	-
Kinetin	-	0.0215	-	-
Other [g/l]
Sucrose	-	30	-	20

## Sheet: Supplementary Table S2
Supplementary Table S2. Nitrogen salts composition of BI media with a modified N content or NO3:NH4 ratio
		Decreasing NO3:NH4 ratio					Increasing N content				Increasing N content and NO3:NH4 ratio
	BI	A1	A2	A3	A4	A5	B1	B2	B3	B4	C1	C2	C3	C4
KNO3 [mg/l]	2500	2295.8	2091.59	1775.07	1683.18	1356.45	3462.5	4487.5	5612.5	7482.5	3541.25	4650	5862.5	7887.5
(NH4)2SO4 [mg/l]	134	268	402	609	670	884.4	185.59	240.53	300.83	401.062	134	134	134	134
NH4NO3 [mg/l]	0	0	0	0	0	0	0	0	0	0	0	0	0	0
KNO3 [mM]	24.7272	22.7074	20.6877	17.557	16.6481	13.4165	34.2472	44.3853	55.5126	74.0085	35.0261	45.9926	57.9853	78.0143
(NH4)2SO4 [mM]	1.01408	2.02815	3.04223	4.60875	5.07038	6.6929	1.4045	1.82027	2.2766	3.03513	1.01408	1.01408	1.01408	1.01408
NH4NO3 [mM]	0	0	0	0	0	0	0	0	0	0	0	0	0	0
mM NO3-	24.7272	22.7074	20.6877	17.557	16.6481	13.4165	34.2472	44.3853	55.5126	74.0085	35.0261	45.9926	57.9853	78.0143
mM NH4+	2.02815	4.0563	6.08446	9.2175	10.1408	13.3858	2.80899	3.64053	4.5532	6.07026	2.02815	2.02815	2.02815	2.02815
mM N	26.7554	26.7637	26.7721	26.7745	26.7889	26.8023	37.0562	48.0259	60.0658	80.0788	37.0542	48.0208	60.0135	80.0425
NO3:NH4	12.192	5.59806	3.40008	1.90475	1.6417	1.00229	12.192	12.192	12.192	12.192	17.27	22.6771	28.5902	38.4657
